# Supplementary material for: Growth Hormone Upregulates Melanoma Drug Resistance and Migration via Melanoma-Derived Exosomes
Source: Cancers (Basel). 2024 Jul 24;16(15):2636. doi: 10.3390/cancers16152636 (PMC11311539; doi:10.3390/cancers16152636)
Supplement: Supplementary file 1 [file cancers-16-02636-s001.zip]

Archive with 2 entries (2 files):
- cancers-3099853-supplementary/cancers-3099853-supplementary.pdf
- cancers-3099853-supplementary/Raw and Repeats data.pdf
